# Supplementary material for: Maternity Care Providers’ Experiences with Providing Information on Newborn Bloodspot Screening During Pregnancy: A Dutch Survey Study
Source: Int J Neonatal Screen. 2025 Jan 8;11(1):5. doi: 10.3390/ijns11010005 (PMC11755565; doi:10.3390/ijns11010005)
Supplement: Supplementary file 1 [file IJNS-11-00005-s001.zip]

Archive with 1 entries (1 files):
- IJNS-3379548-supplementary.pdf
